# Supplementary material for: Vascular permeability in retinopathy is regulated by VEGFR2 Y949 signaling to VE-cadherin
Source: eLife. 2020 Apr 21;9:e54056. doi: 10.7554/eLife.54056 (PMC7188482; doi:10.7554/eLife.54056)
Supplement: Figure 1—source data 1. [file elife-54056-fig1-data1.txt]

run("Z Project...", "projection=[Max Intensity]")
run("Gaussian Blur...", "sigma=1 stack")
run("Split Channels")
close()
setAutoThreshold("Triangle dark")
run("Measure")
run("Analyze Particles...", "size=0-500 pixel show=Outlines summarize")
close()
close()
close()
