# Supplementary material for: Vascular permeability in retinopathy is regulated by VEGFR2 Y949 signaling to VE-cadherin
Source: eLife. 2020 Apr 21;9:e54056. doi: 10.7554/eLife.54056 (PMC7188482; doi:10.7554/eLife.54056)
Supplement: Figure 2—source data 1. [file elife-54056-fig2-data1.txt]

run("Split Channels")
setAutoThreshold("Huang dark")
run("Create Selection")
roiManager("Add")
close()
setAutoThreshold("Triangle dark")
setOption("BlackBackground", false)
run("Convert to Mask")
roiManager("Select", 0)
run("Fill", "slice")
run("Select None")
run("Analyze Particles...", "size=10-Infinity pixel show=Outlines display summarize")
roiManager("Delete")
close()
close()
